# Supplementary material for: BET Inhibitor JQ1 Attenuates Feline Leukemia Virus DNA, Provirus, and Antigen Production in Domestic Cat Cell Lines
Source: Viruses. 2023 Aug 31;15(9):1853. doi: 10.3390/v15091853 (PMC10535802; doi:10.3390/v15091853)
Supplement: Supplementary file 1 [file viruses-15-01853-s001.zip]

Archive with 1 entries (1 files):
- viruses-2570184-supplementary.pdf
